# Supplementary material for: Identification of Candidate Transcriptional Regulators of Epidermal Transfer Cell Development in Vicia faba Cotyledons
Source: Front Plant Sci. 2016 May 25;7:717. doi: 10.3389/fpls.2016.00717 (PMC4879131; doi:10.3389/fpls.2016.00717)
Supplement: Supplementary file 1 [file Table1.XLSX]

## Sheet: List of genes
Identification of Candidate Transcriptional Regulators of Epidermal Transfer Cell Development in Vicia faba Cotyledons Kiruba S Arun-Chinnappa, David W McCurdy
Supplementary Table 1: Epidermal-specific, up-regulated genes (ranked according to log2 fold change 3h v 0h: EP)
Unigene #	Gene Product	Log 2 Fold Change (3h v 0h: EP)	Log 2 Fold Change (9h v 0h: EP)	Log 2 Fold Change (24h v 0h: EP)	Log 2 Fold Change (3h v 0h: SP)	Log 2 Fold Change (9h v 0h: SP)	Log 2 Fold Change (24h v 0h: SP)
14765	cinnamoyl reductase	11.6	9.94	8.19	0.4	0.32	0.14
8910	phenylalanine ammonia-lyase	10.48	9.43	8.3	0.3	0.64	0.98
14354	toll-interleukin-resistance domain-containing protein	10.46	8.54	7.37	-0.05	0.63	0.01
18106	phenylalanine ammonia lyase	9.82	7.69	6.17	-1.05	0.08	0.6
14273	adenine nucleotide alpha hydrolases-like superfamily protein	9.51	7.67	5.67	0.54	0.49	0.23
13378	trihelix transcription factor GT-3B like	8.97	7.13	6.51	(-)	(-)	(-)
1975	endochitinase pr4	8.44	6.28	3.89	0.59	0.48	0.12
17220	peroxidase 52	8.35	8.41	8.05	-0.37	-0.33	-0.35
9389	kunitz type trypsin and protease inhibitor domain-containing protein	7.98	9.1	8.84	0.32	-0.23	-0.45
5987	wd40 domain-containing protein	7.82	3.91	2.34	-0.12	0	0
6477	probable pectinesterase pectinesterase inhibitor 41-like	7.73	3.32	3.84	0	0.43	0.41
13535	late embryogenesis abundant hydroxyproline-rich glycoprotein	7.72	5.08	6.05	0	0.92	0
10418	casp-like protein 7-like	7.57	7.92	9.13	0.52	0.56	0.54
10045	par1 protein	7.57	6.26	7.57	0.81	0.49	0.83
3871	cysteine-rich receptor-like protein kinase	7.48	6.58	6	-0.3	0.27	0.46
990	4-coumarate ligase	7.22	6.25	5.29	-0.11	0.05	-0.37
5661	nadp-dependent malic enzyme 3	7.17	4.42	6.14	0.51	0.33	-0.06
10870	carboxyesterase 13	7.16	5.22	4.95	0.38	0.88	-1.14
9668	myb domain protein 20	7.11	5.55	4.85	(-)	-0.02	0.46
3777	probable pectinesterase pectinesterase inhibitor 47-like	7	6.24	3.32	0.2	-0.59	-0.42
10643	fad-binding berberine family protein	6.95	6.22	6.99	0.52	0.06	0.58
12610	gdsl esterase lipase at1g29670-like	6.78	5.06	1.33	0.38	0.04	-0.17
4881	inorganic phosphate transporter 1-4	6.76	4.61	3.61	0.36	0.95	0.25
18044	hypothetical protein mtr_4g086620	6.6	5.82	5.91	0	0.94	0.4
9580	shikimate o-hydroxycinnamoyltransferase	6.53	6.26	5.66	-0.01	0.79	0.35
11402	late embryogenesis abundant hydroxyproline-rich glycoprotein	6.52	5.51	3.55	0.81	-0.8	-0.64
8676	hypothetical protein mtr_1g016100	6.45	4.9	2.93	-0.31	0.3	-0.25
793	p-coumaroyl-shikimate 3 -hydroxylase	6.43	5.16	3.65	0.27	0.08	0.01
5102	3-ketoacyl- synthase	6.42	6.88	7.17	-0.24	-0.24	0
13752	ammonium transporter 2	6.41	7.08	5.19	0	0.14	0.77
4473	pathogenesis-related thaumatin family protein	6.36	4.25	4.14	-0.01	-0.38	-0.4
12969	flavone synthase ii	6.25	6.5	7.77	0	0.86	0
2162	endo- -beta-xylanase a	6.23	5.53	4.96	-0.63	0.81	0.01
6968	3-ketoacyl- synthase 11-like	6.17	3.97	2.41	0.26	-0.32	-0.11
9865	receptor-like protein [medicago truncatula]	6.17	7.14	7.43	0.33	-0.21	0
21112	peptide transporter-like protein	6.11	5.9	4.86	-0.24	-0.82	-0.99
16061	polygalacturonase inhibiting protein; polygalacturonase inhibitor 1	6.05	3.11	1.95	-0.05	-0.41	-0.4
4342	u-box domain-containing protein 44	6.01	4.97	4.3	-0.43	0.15	0.44
14007	triacylglycerol lipase 2-like	5.96	6.49	6.11	-0.09	0.15	0.4
7058	peptide transporter ptr1	5.89	4.51	2.3	0.05	-0.64	-1.62
20510	fad-binding and bbe domain-containing protein	5.88	2.1	-1.03	0.54	-0.92	-0.99
8979	nitrate transporter -like; probable peptide nitrate transporter	5.88	4.39	2.19	0.75	0.08	-1.65
14169	g-type lectin s-receptor-like serine threonine-protein kinase at2g19130-like	5.88	3.79	4	-0.3	0.65	0.62
18130	lob domain-containing protein	5.87	5.96	7.08	0	0	0
5514	transducin wd40 domain-containing protein	5.84	3.43	4.87	0	0.86	0
14666	cytochrome p450 76c4	5.83	5.67	6.83	0	0	0
13015	receptor-like serine threonine-protein kinase at1g78530-like isoform x1	5.83	3.61	2.74	0	0.42	0.72
1046	protein aspartic protease in guard cell 2-like	5.83	5.08	4.14	-0.05	0.4	0.47
19432	peptide transporter ptr3-a	5.77	6.55	5.22	-0.96	-0.92	-1.41
1301	auxin-induced protein at1g04240	5.76	3.36	4.04	0.83	0.62	0.31
5764	abc transporter g family member; abc transporter g family member 1	5.73	4.51	4.44	0.36	0.61	-0.15
15504	agc (camp- cgmp-dependent and protein kinase c) kinase family protein	5.7	4.22	3.99	0.96	0.79	0.41
14015	wd40 domain-containing protein	5.68	2.26	4.57	0.35	0.57	0
17255	endo- -beta-glucanase; glycosyl hydrolase family 81 protein	5.66	1.61	0.29	-0.35	0.02	0
12943	cysteine-rich receptor-like protein kinase	5.66	5.63	6.29	0	0.48	0.81
8628	pirin-like protein at2g43120-like	5.61	1.83	-0.04	0.6	0.18	0.66
11965	lrr receptor-like serine threonine-protein kinase	5.5	2.26	2.73	0	0.96	0.85
13811	acidic endochitinase-like	5.42	3.76	4.48	0.46	0.49	0.48
18561	reticuline oxidase-like	5.36	1.29	-1.17	-1.05	-0.12	-1.4
11703	mitochondrial substrate carrier family protein	5.34	1.89	0.59	0.1	0.99	0.84
14347	probable inorganic phosphate transporter 1-9-like	5.28	3.27	4.28	-0.39	0.33	0
16974	predicted: uncharacterized protein at3g27210-like	5.2	3.28	3.54	-0.77	-0.34	-0.67
11329	nadp-dependent alkenal double bond reductase p1-like	5.2	3.81	3.52	-0.14	-0.28	-0.93
2163	momilactone a synthase-like	5.19	4.71	4.34	0.47	0.3	0.5
2184	21 kda protein; invertase pectin methylesterase inhibitor family protein dc -like protein	5.18	3.73	2.2	-0.9	0.03	-0.38
3473	polyphenol chloroplastic	5.12	4.85	4.35	0.39	0.32	-0.36
5748	3-ketoacyl- synthase	5.11	3.66	1.22	0.14	0.65	0.38
15650	broad-range acid phosphatase det1-like	5.11	2.03	2.17	0.47	0.59	0.68
3234	o-acyltransferase wsd1-like	5.1	3.52	2.69	0	0	0.24
3321	cadh_medsa ame: full=probable cinnamyl alcohol dehydrogenase short=cad	5.1	4.18	2.98	0.12	-0.01	-0.16
18702	core-2 i-branching beta- -n-acetylglucosaminyltransferase family protein	5.07	4.32	5.31	0.61	0.2	0.94
11720	serine threonine-protein kinase at5g01020-like	5.06	2.75	2.42	0.22	-0.07	0.55
6023	probable calcium-binding protein cml16-like	5.06	2.8	3.12	0.33	0.22	0.48
19440	sam dependent isoflavone 7-o-methyltransferase	5.05	7.7	9.64	0.47	0	0.85
15883	rpm1-interacting protein 4 family protein	4.98	1.47	1.03	0.1	0.05	0.34
11576	hypothetical protein mtr_1g046070 [medicago truncatula]	4.94	4.43	3.93	0.43	0.73	0.82
16729	leucine-rich receptor-like protein kinase haiku2	4.87	3.6	2.75	-0.33	0.02	0
15875	aspartic proteinase nepenthesin-2	4.86	1.55	4.69	0.56	0.05	0.99
14600	lurp-one-like protein [medicago truncatula]	4.85	1.52	-0.54	0.32	0.37	-0.32
12932	predicted: glutamyl-trna reductase 2, chloroplastic-like isoform x1 [cicer arietinum]	4.81	2.3	2.02	0.83	0.96	0.77
2851	caffeoyl- o-methyltransferase	4.8	4.53	3.95	-0.33	0.51	0.87
4847	probable xyloglucan endotransglucosylase hydrolase protein 33-like	4.79	5.28	3.4	0	0	0
2665	sahh_medsa ame: full=adenosylhomocysteinase short= cyase ame: full=s-adenosyl-l-homocysteine hydrolase	4.79	3.56	1.51	0.66	0.07	-0.03
12733	predicted: uncharacterized protein loc101512675	4.78	3.4	3.54	0.29	0.02	0
6487	invertase pectin methylesterase inhibitor family protein dc -like protein	4.76	3.36	1.93	-1.1	-0.29	-0.67
14084	duf946 family protein [medicago truncatula]	4.69	4.21	3.45	0	0	0
20774	predicted: uncharacterized protein loc101507229	4.69	4.43	3.6	0	0.58	0.56
21189	phosphoinositide phospholipase c 6	4.67	3.41	4.43	0.55	0.59	0.97
20487	cysteine-rich receptor-like protein kinase 29	4.65	2.81	2.12	0	0.53	0
8548	aspartic proteinase nepenthesin-1-like	4.6	3.03	3.38	0.6	0.25	0.78
14889	receptor-like protein kinase haiku2	4.59	2.71	0.97	0	0	-1.43
14574	abc transporter g family member; abc transporter g family member 15	4.55	3.35	2.66	-0.02	-0.3	-0.72
1353	adipor-like receptor cg5315-like	4.54	2.3	1.51	0.3	-0.58	0
20580	endo- -beta-glucanase	4.54	0.95	-2.11	0	0	0
4413	cinnamoyl coa reductase 1	4.51	3.42	3.1	-0.12	0.04	-0.01
408	auxin-responsive protein	4.49	1.67	1.61	0.43	0.84	0.48
5316	predicted: uncharacterized protein loc101494517	4.49	1.69	1.91	-0.33	0.33	0.49
20960	annexin a13-like	4.43	5.08	5.08	-0.67	0.95	0.23
5896	abc transporter g family member 15-like	4.43	3.16	2.74	-0.3	-0.43	-0.63
18999	regulator of chromosome condensation family with fyve zinc finger domain	4.42	2.57	1.08	-0.05	0.92	0.01
19054	atp binding microtubule motor family protein	4.41	2.55	0.78	0.53	0.96	0.48
18127	rcc1 and btb domain-containing protein	4.37	2.39	1.14	-0.39	0.73	0.29
7266	ethylene-responsive transcription factor rap2-4	4.32	3.16	3.29	-0.07	0.01	0.37
18950	g-type lectin s-receptor-like serine/threonine-kinase [medicago truncatula]	4.32	3.58	2.96	0.43	0	0
18918	g-type lectin s-receptor-like serine threonine protein kinase	4.3	2.18	-0.01	0	0	0
8922	nitrate transporter	4.29	3.23	4.19	0.21	0.75	0.54
9315	expansin a15	4.29	4.41	5.55	-1.19	0.2	0.01
7411	polyol transporter 5-like	4.28	2.05	4.03	0.47	-0.21	0.11
19154	predicted: uncharacterized protein at5g05190-like isoform x2	4.24	2.11	1.92	0.92	0.02	0.16
18306	chorismate mutase	4.23	3.41	2.3	-0.56	0.56	-0.31
16494	hypothetical protein lr48_vigan01g130900 [vigna angularis]	4.21	3.68	2.45	-1.29	0.55	0.96
11696	predicted: uncharacterized protein LOC101500577 [Cicer arietinum]	4.19	4.69	1.17	0	0	0.96
1586	annexin d8	4.16	1.44	0.04	-0.02	0.26	-1.07
16017	alpha-expansin 12	4.14	-0.29	-0.3	0	0	0
14408	protein chup1	4.09	2.63	2.47	0.21	-0.09	0.82
1610	cysteine-rich receptor-like protein kinase	4.09	6.73	8.44	-0.01	0.02	-0.35
3057	calcium dependent protein kinase	4.07	1.7	1.58	0.84	0	0.5
20101	transcription factor bhlh122	4.04	1.07	(-)	(-)	(-)	(-)
17476	glutaredoxin-like protein	4.02	2.5	3.01	-0.61	-0.11	0.18
836	at3g08600 f17o14_7	4.01	1.93	0.99	-0.53	-0.8	-0.5
15101	hypothetical protein PHAVU_005G138300g	4.01	3.71	2.36	-1.63	-1.51	-1.52
3930	s-adenosyl-l-methionine: caffeic acid 3-0-methyltransferase	3.94	3.32	1.96	-0.06	-0.26	-0.84
6362	phenylalanine ammonia lyase	3.93	2.58	1.7	0.77	0.98	0.97
17949	probable lrr receptor-like serine threonine-protein kinase	3.91	2.21	3.91	0	0.57	0
14760	probable protein phosphatase 2c 43-like	3.87	1.24	0.77	0.21	-0.66	0.5
16146	pectinesterase inhibitor	3.87	3.66	1.56	-0.02	0.43	-0.54
10511	pi-plc x domain-containing protein at5g67130-like	3.86	4.14	3.15	-0.41	-0.51	0.43
12209	phenazine biosynthesis protein	3.86	3.29	3.33	-0.11	-0.51	0.13
16209	lysine histidine transporter 1-like	3.84	1.99	3.9	-0.56	-0.56	0
2831	phenylalanine ammonia-lyase	3.82	3.85	3.17	-0.92	-0.65	-1.02
6423	lipoyl synthase	3.81	0.82	0.23	0.3	0.57	-0.37
19552	cytochrome family subfamily polypeptide 2	3.8	2.45	2.21	0.52	-0.35	0.17
19492	myb domain protein 30	3.79	1.13	-0.02	-0.04	-0.92	-0.99
20765	predicted: uncharacterized protein loc101493502 isoform x1	3.78	2.25	0.97	0	0.42	0.4
10770	prenyl transferase-like isoform 1	3.76	2.26	1.63	0	0.83	0.68
14086	phosphatase sgt1b	3.74	2.17	2.2	0.59	0.65	0.52
6741	expansin-a4-like precursor; expansin a4	3.73	1.78	0.71	0.72	0.46	-0.38
12142	enoyl-(acyl carrier) reductase [medicago truncatula]	3.7	1.87	1.66	-1.7	-0.8	-1.28
9197	glutamate decarboxylase 1	3.68	1.03	1.52	-0.07	-0.38	-0.57
3890	r2r3-myb transcription factor	3.66	2.46	2.12	0.76	-0.16	0.36
15599	concanavalin a-like lectin kinase-like protein	3.65	1.97	-0.4	0	0.62	0
21078	iaa-amino acid hydrolase ilr1-like 4-like	3.65	0.89	-1.29	0.37	0.81	-0.57
12931	ammonium transporter 3 member; ammonium transporter 2	3.64	1.79	1.19	-0.56	0.44	0.37
20819	cysteine-rich receptor-like protein kinase 25	3.63	0.22	-0.33	-0.02	-0.56	0
20861	steroid 22-alpha-hydroxylase	3.59	3.79	0.91	-0.31	0.88	0.52
17271	cysteine-rich receptor-like protein kinase	3.59	0.31	0.1	0.55	0.68	0
11362	auxin-induced protein pcnt115	3.58	4.17	3.11	0.26	-0.16	-0.51
2134	remorin family protein	3.58	1.67	1.58	-0.24	0.59	-0.3
14805	aspartic proteinase nepenthesin-1-like	3.56	3.35	1.45	-1.83	-0.26	-1.59
13430	dof zinc finger protein 1	3.56	1.25	1.94	-0.17	0.38	0.84
20077	protein phosphatase 2c 29	3.53	1.71	1.1	0.08	0.08	0.36
8393	calcium-dependent protein kinase 24-like	3.53	1.26	-1.12	-0.01	0.42	-0.33
5946	protein kinase apk1a	3.51	1.48	1.53	0.01	-0.15	-0.79
16279	pleiotropic drug resistance protein; abc transporter g family member 40	3.51	0.55	1.07	-0.08	-0.35	0.05
14901	protein kinase apk1b	3.5	1.52	1.62	-0.26	-0.09	-0.43
19860	protein phosphatase 2c	3.49	1.71	1.32	0.04	-0.51	0.5
537	extensin-like protein	3.48	1.63	0.63	0.54	0.47	-0.4
10598	hypothetical protein mtr_2g103380 [medicago truncatula]	3.48	1.63	0.59	-0.12	-0.07	-0.38
16233	cysteine-rich receptor-like protein kinase 10	3.48	0.45	-0.4	-0.02	-0.38	-0.41
19080	kinase interacting (kip1-like) family protein [medicago truncatula]	3.47	1.98	0.83	-1.3	-0.05	-1.7
11024	e3 ubiquitin-protein ligase xbat31	3.47	0.53	-0.87	0.21	0.97	0.8
20093	hypothetical protein mtr_5g081550	3.46	2.51	3.45	0	0.41	0
5686	centromere protein f-like isoform x2	3.44	1.88	1.18	-0.7	0.11	-1.32
14644	gata transcription factor	3.41	1.08	2.25	-0.09	-0.05	-0.4
13427	kinase domain-containing protein	3.41	0.74	0.84	-0.8	-0.68	-0.5
14219	lysine histidine transporter 1-like	3.38	-0.21	0.36	-0.02	0.43	0.35
7487	casp-like protein poptrdraft_822486-like	3.37	1.91	1.26	0.16	-0.82	-1.37
15475	calmodulin-domain kinase cdpk protein [medicago truncatula]	3.34	0.09	0.55	-0.76	0.55	0.7
15280	major allergen pru ar 1-like	3.31	2.6	0.29	-0.53	0.02	0
21201	leucine-rich repeat-containing protein	3.3	-0.88	-0.61	-0.46	-0.6	-0.13
17291	disease resistance protein adr1-like 1	3.29	1.97	1.23	-0.46	0.3	0.13
19700	glutamate dehydrogenase 1	3.28	2.77	6.5	0	0	0.99
19419	glucan endo- -beta-glucosidase 4	3.28	2.01	-0.18	0.76	-0.18	-0.4
12504	myb family transcription factor	3.28	1.87	2.26	-0.82	-0.61	-0.08
16916	transcription factor apetala2	3.28	2.57	0.97	-1.9	-0.51	-1.83
19044	protein phosphatase 2c	3.26	1.32	1.02	0.54	0.91	0.91
21260	phospholipase d4	3.24	0.85	2.29	0	0	0
21293	cysteine-rich receptor-like protein kinase	3.24	4.41	3.36	0	0	0
13668	vq motif-containing protein	3.24	3.37	3.62	-1.39	0.04	-0.48
18927	glycine-rich rna-binding protein 2	3.24	1.53	1.28	-1.22	0.37	0.01
18956	glycosyltransferase cazy family gt8	3.22	0.98	1.53	-0.96	0.75	0.91
19670	endo- -beta-xylanase a like	3.21	2.42	1.68	0.33	0.66	0.5
6540	reticuline oxidase-like protein	3.21	1.52	1.17	-0.05	0.28	0.77
2098	zinc finger a20 and an1 domain-containing stress-associated protein 3-like	3.19	0.8	0.99	0.73	0.7	0.39
1271	rpm1-interacting protein	3.19	0.57	0.94	0.95	0.92	-0.72
13927	reticuline oxidase-like protein	3.19	1.56	1.06	0.52	-0.25	0.12
4083	fatty acid elongase	3.19	5.72	0.46	0	0	0
13891	3-ketoacyl- synthase 17-like	3.16	4.5	3.93	-0.67	0.03	0.25
3956	abc transporter i family member 19-like	3.14	1.16	0.22	0.12	0.18	-0.15
20150	probable gaba transporter 2-like	3.13	1.78	4.63	0	0	0.58
17951	3-ketoacyl- synthase 21	3.12	6.17	0.95	-0.48	-0.48	-0.48
5342	abc transporter b family member 1-like	3.12	2.67	1.37	0.5	0.82	0.25
15758	protein phosphatase type 2c 10-like	3.12	0.7	0.03	0.29	0.33	-0.39
18078	protein lurp-one-related 7	3.1	0.71	1.58	-0.68	-0.55	-0.17
17747	expansin-b3-like precursor	3.1	2.37	3.03	0	0.63	0.65
14598	nad h-dependent 6 -deoxychalcone synthase	3.1	0.89	6.57	0	0	0.38
7764	fad-binding and bbe domain-containing protein	3.09	1.5	1.87	0.95	0.13	0.01
7502	cytochrome family subfamily polypeptide 1	3.08	2.21	1.45	-0.56	0.02	-0.56
1088	fad-binding berberine family protein [medicago truncatula]	3.06	1.35	0.99	-0.16	-2.19	-3.53
1089	fad-binding berberine family protein	3.04	1.41	1.19	-0.13	0.22	0.29
15600	predicted: probable l-type lectin-domain containing receptor kinase vii.2 [cicer arietinum]	3.03	0	0.14	0	0	0
4492	adenylyl-sulfate kinase chloroplastic-like isoform x1	3.03	0.4	-0.45	-0.13	-0.29	-1.07
322	cytochrome p450 86a2-like	3.02	6.6	7.12	0.33	0.19	0.11
20239	probable folate-biopterin transporter 4-like	3.01	1.24	1.23	0.93	0.79	0.16
19498	hypothetical protein mtr_0098s0100 [medicago truncatula]	3	2.7	2.44	-0.52	-0.52	0.39
5783	polyphosphoinositide phosphatase-like	2.99	0.88	1.08	0.4	-0.53	-0.86
767	pyruvate dehydrogenase e1 alpha subunit	2.98	1.5	0.55	0.69	0.39	0.3
385	ferredoxin-nadp reductase	2.95	1.36	0.56	0.52	0.72	0.82
4145	metal tolerance protein c4-like	2.94	1.33	0.34	0.43	0.45	0.12
675	double clp-n motif protein	2.93	1.32	1.52	0.41	0.82	0.92
3578	calcium-dependent protein kinase 19	2.93	1.01	1.3	0.86	0.81	0.48
1077	phi-1-like phosphate-induced protein	2.92	-0.52	-1.83	0.73	-0.52	0.4
13675	iaa-amino acid hydrolase ilr1-like 4-like	2.91	2.22	1.43	-0.33	0.73	0.31
19699	plasma-membrane choline transporter-like protein	2.88	1.41	1.1	0.24	0.25	0.45
19378	homocysteine s-methyltransferase 1-like	2.88	2.2	0.9	-0.33	0.14	-0.7
1	nadh-ubiquinone reductase complex 1 mlrq subunit [medicago truncatula]	2.85	0.25	1.16	0.32	-0.11	0.73
15736	ammonium transporter 2-like	2.84	1.1	0.01	-0.31	0.95	-0.25
12171	hypothetical protein mtr_4g132350	2.83	4.22	4.7	0	0	0.77
6870	nudix hydrolase-like protein 16	2.81	0.46	1.3	0.67	-0.05	-0.45
20627	transcription factor bhlh62	2.81	1.14	1.03	(-)	0.82	(-)
17780	phosphoinositide phospholipase c 6	2.8	1.37	2.49	-0.18	-0.64	0.58
8662	predicted: disease resistance protein rpm1-like [cicer arietinum]	2.79	1.93	2	0.4	-0.17	-0.53
8726	ubiquitin carboxyl-terminal hydrolase 16-like	2.79	1.15	1.15	0.32	0.76	0.06
8701	glycine-rich protein	2.79	3.22	2.7	-0.58	-0.95	-0.96
13821	vq motif-containing protein	2.78	0.64	1.69	-0.86	0.59	0.53
18009	receptor-like protein kinase at1g80870-like	2.77	1.64	0.94	0.05	0.41	0.39
13288	type i inositol- -trisphosphate 5-phosphatase	2.76	0.1	0.4	-0.65	-0.11	-1.06
3082	aquaporin nip1-2	2.75	1.91	1.43	0.81	-0.06	0.88
9906	homeobox protein	2.75	0.64	0.99	(-)	(-)	(-)
16800	fatty acid desaturase	2.75	1.73	2.09	0	0.58	0
6038	allene oxide cyclase 4	2.74	0.65	0.11	-0.29	0.59	0.2
15368	plastid-lipid-associated protein 4	2.73	2.09	2.04	-0.47	0.53	0.21
18825	polyphosphoinositide phosphatase-like	2.73	0.73	1.01	0.49	0.29	0.74
3452	pectin methylesterase	2.71	2.77	0	-0.27	-0.66	-0.42
17998	myb domain protein 30	2.7	0	0.9	0.7	0.42	0.37
18302	predicted: g-type lectin s-receptor-like serine/threonine-protein kinase sd2-5 [cicer arietinum]	2.69	0.46	0.77	0.81	0.62	0.72
15673	glucan endo- -beta-glucosidase 3-like	2.68	1.5	1.83	-0.27	-0.35	-1.03
20766	serine threonine-protein kinase at2g24230	2.66	0.58	0.7	-1.27	0.44	-0.62
20694	cyclic nucleotide-gated channel 15	2.66	-0.23	-2.03	-0.59	-0.56	-0.25
14825	ubiquitin-protein ligase cmpg2	2.65	0.99	1.34	-0.28	-0.16	0.72
8049	anthocyanidin 3-o-glucosyltransferase 2-like	2.64	1.18	-2.97	0.14	-0.15	0.53
7510	hydroquinone glucosyltransferase	2.64	0.53	0.19	-0.84	0.15	0.66
433	s-adenosylmethionine synthetase 1	2.62	0.46	0.37	0.87	-0.5	0.13
20835	myosin heavy chain-related protein	2.61	0.12	3.24	0.33	0.65	0.45
7007	ethylene-responsive transcription factor abi4	2.61	1.05	0.66	0.64	0.32	-0.14
5957	cbl-interacting serine threonine-protein kinase 12-like	2.61	-0.13	-0.07	0.78	0.82	0.99
10691	methyl esterase 11	2.6	1.78	1.19	0.63	1	0.43
18572	nudix hydrolase	2.6	0.11	-1.36	0.31	-0.61	-1.21
2402	nudix hydrolase	2.59	3.11	2.7	0.08	0.53	0.84
20367	6-phosphofructokinase 5	2.59	2.82	0.97	0	0	0
10444	tmv resistance protein n	2.59	2.17	1.59	0.38	0.96	0.63
13036	hydroquinone glucosyltransferase	2.57	0.65	0.45	-0.86	0.37	0.75
19963	polyamine oxidase 1-like	2.56	0.04	0.99	-0.33	0.24	0.17
19619	beta galactosidase-like protein	2.56	4.2	2.66	-0.46	0.88	-0.91
16085	probable receptor-like protein kinase at5g24010-like	2.55	1.89	1.39	0.39	0.48	0.39
19058	endo- -beta-xylanase a	2.53	2.09	1.5	0.18	0.4	-0.16
15261	tir-nbs-lrr resistance protein	2.53	-0.17	-0.3	0.54	0.66	0.1
14605	adenine guanine permease azg1-like	2.53	2.78	3.78	0	0.42	0.4
6083	predicted: uncharacterized protein loc101498703	2.52	0.5	0.62	-0.27	0.29	0.45
17098	probable membrane-associated kinase regulator 5-like; makr5_arath ame: full=probable membrane-associated kinase regulator 5	2.5	2.33	1.52	-0.71	0.47	0.2
10752	glucan -beta-glucosidase	2.47	3.86	6.02	0	0	0.53
13422	rcc1 and btb domain-containing protein	2.47	0.94	0.21	-0.49	0.51	0.95
17006	receptor-like protein kinase at1g67000-	2.46	0.5	2.69	0.23	0	0.45
3470	tropomyosin-2-like	2.45	1.01	0.63	-0.04	-0.11	0.2
1100	luminal-binding protein 5	2.45	0.14	-1.1	0.58	-0.33	-1.93
2154	flavoprotein wrba	2.45	0.72	1.58	0.24	0.28	-0.1
9380	notum-like protein	2.44	2.34	0.27	0.46	0.85	0.38
15495	lysine histidine transporter 1-like	2.44	-2.1	-0.76	0	0	0
10551	receptor-like kinase plant [medicago truncatula]	2.44	1.27	1.37	0.28	0.57	0.82
12734	predicted: srsf protein kinase 2-like isoform x2 [cicer arietinum]	2.44	0.22	1.17	-0.48	-0.09	-1.04
1062	heat shock cognate protein 70-1	2.44	-0.29	-0.55	0.46	-0.09	0.17
19271	gibberellin receptor gid1	2.44	1.86	1.13	0.95	0.08	0.6
750	brassinazole-resistant 1 protein	2.43	0.68	1.16	0.95	0.73	0.98
10063	predicted: probable galacturonosyltransferase 14 [cicer arietinum]	2.43	-0.45	-0.27	0.79	0.04	0.05
20218	nitrate transporter	2.42	0.06	-0.65	0.4	0	0
17044	glycosyl hydrolase family 10 protein	2.42	1.85	1.09	-0.76	-0.37	-1.07
1860	14-3-3-like protein gf14 mu	2.42	1.22	1.47	0.35	0.13	0.06
16097	at1g59710 t30e16_31	2.41	-0.44	-0.46	0.82	0.57	0.73
13483	methyl esterase 11	2.41	1.53	0.96	-0.16	0.39	-0.28
11149	dihydrofolate reductase	2.41	0.89	-0.15	0.19	-0.27	-1.24
13627	calcium-dependent lipid-binding (calb domain) family protein [medicago truncatula]	2.41	-1.17	-0.82	0.23	0.26	0.13
15518	pyrrolidone-carboxylate peptidase	2.4	0.58	0.39	0.75	0.69	0.4
10201	rpp4c4 [medicago truncatula]	2.4	0.19	-0.07	-0.79	0.69	0.05
13600	beta-1,3-galactosyltransferase-like protein [medicago truncatula]	2.4	0.52	1.14	0.36	0.39	0.87
19135	atp-dependent dna helicase pcra	2.39	1.23	1	-0.69	0.04	0.17
8801	abc transporter family protein; abc transporter i family member 20	2.39	1.14	1.06	0.38	0.64	0.79
16780	cytochrome c-type biogenesis	2.39	-0.19	0.68	0.62	0.29	0.61
176	carrier protein mitochondrial-like	2.38	-0.14	-0.78	-0.09	-1.21	-0.87
1674	2-isopropylmalate synthase 2	2.38	1.14	-0.52	-0.22	-0.29	-0.22
6934	carboxylate clamp-tetratricopeptide repeat protein	2.38	0.02	0.16	0.61	0.65	0.36
10684	resistance protein	2.38	1.05	2.11	0	0.97	0.91
14888	cysteine-rich receptor-like protein kinase 10	2.37	0.8	0.51	0.62	0.01	0.18
17470	glycerol-3-phosphate dehydrogenase 1	2.37	3.7	0.76	0	0	0
8938	zinc transporter 2-like isoform x2; zinc transporter zip2 - like protein	2.36	1.29	-0.35	0.13	0.24	-1.63
14093	chalcone synthase	2.36	-0.08	2.29	0	0	0.52
10445	somatic embryogenesis receptor kinase	2.35	0.88	1.32	0.25	0.38	-0.32
5104	lamin-like protein	2.34	1.42	0.42	0.26	-1.02	-1.16
1371	late embryogenesis abundant hydroxyproline-rich glycoprotein	2.33	1.74	1.89	0.4	0.47	0.88
18946	transcription factor tcp15	2.33	1.09	1.15	(-)	(-)	(-)
3271	heat shock protein 70-3	2.33	-0.95	-1.07	0.88	-0.6	-0.04
407	abc transporter g family member 11-like	2.28	2.38	1.11	0	0	0
6310	probable inactive receptor kinase at5g58300-like	2.28	2.9	2.32	-0.12	0.42	0.88
1517	high affinity nitrate transporter -like	2.27	2.09	1.43	0.58	0.01	0.65
5383	auxin efflux carrier protein	2.27	-0.35	0.39	0.7	-0.23	0.2
1520	2-oxoglutarate-dependent dioxygenase-like protein	2.27	5.54	6.56	0	0.56	0.54
7513	minor allergen alt a 7-like	2.24	0.2	2.83	0.49	-0.4	0.01
21043	probable serine threonine-protein kinase at1g18390-like	2.23	2.69	4.01	0	0	0
4524	chalcone-flavonone isomerase	2.14	2.6	1.62	0.24	0.58	0.9
20169	cytochrome p450 734a1-like	2.1	2.29	4.1	0.56	0.65	0
7994	glutaredoxin 2	2.1	3.23	2.88	0	0.01	0.57
16690	receptor protein kinase-like protein	2.08	2.75	2.5	0	0	0
14146	hydroxyproline-rich glycoprotein-2	2.02	5.38	9.45	0.37	-1.81	-0.57
9773	chalcone synthase 1-like	1.96	-0.48	-0.01	0.3	0.35	-0.4
3892	burp domain-containing protein	1.96	4.46	4.86	0.13	-1.17	-0.59
9899	predicted: zeaxanthin epoxidase, chloroplastic-like isoform x1 [cicer arietinum]	1.95	-0.19	-0.36	0.33	0.01	0
14233	thioredoxin y1	1.94	1.82	2.41	-0.21	0.35	0.53
20682	alpha-l-fucosidase 3	1.89	0.04	3.43	0	0	0.45
19296	probable inactive purple acid phosphatase 27-like	1.76	3.16	2.15	-0.43	-0.43	-0.43
19188	1-aminocyclopropane-1-carboxylate oxidase	1.73	1.9	2.81	0	0.71	0.65
20719	nadh dehydrogenase nd4	1.68	3.98	0.87	0	0.68	0.04
17767	probable galacturonosyltransferase-like 1-like	1.6	3.61	2.61	0.27	0	0.52
21268	abc transporter c family member 3-like	1.59	2.17	3.36	0.91	0	0.47
12116	probable carboxylesterase 15-like	1.55	3.29	4.04	0	0	0
16956	f-box kelch-repeat protein skip25-like	1.44	1.89	2.08	-0.78	-0.46	-0.47
3582	ferric reductase defective 3b	1.42	2.66	1.29	-0.4	-0.42	0.18
11682	endo-beta-1 3-glucanase	1.42	3.46	7.72	0.24	0.01	-0.3
5308	aldehyde dehydrogenase 3f1	1.42	3.9	-1.2	0	0	0
9359	nicotianamine synthase-like	1.36	1.78	3.43	-0.01	-0.32	-0.32
17497	cation h(+) antiporter 20-like	1.26	2.63	2.86	0	0	0.49
16374	fatty acyl- reductase 3-like	1.18	3.31	3.05	0	0	0
7200	probable aldo-keto reductase 4	1.13	1.62	2.73	-0.94	0.29	0.93
5134	auxin efflux carrier component 3-like	1.08	2.5	1.92	-1.55	0.38	-0.62
18105	nucleotide pyrophosphatase phosphodiesterase	1.08	2.51	1.42	0.54	0.41	0.33
2294	expansin a8	1.07	2.71	3.98	0	0	0.79
6004	sec14-like protein	1	2.97	1.99	-0.16	0.56	0.19
6275	lycopene epsilon chloroplastic-like	0.97	2.94	2.52	0.43	0.82	-0.18
17269	cation h(+) antiporter 20	0.96	2.05	2.59	-0.49	-0.49	-0.49
15831	glycerol-3-phosphate dehydrogenase	0.94	4.87	2.6	0	0.97	0
11476	serine carboxypeptidase-like 42	0.93	3.2	3.49	-0.66	-0.53	-0.29
6438	plasma membrane receptor-like kinase	0.89	1.72	2.43	-0.5	-0.23	0.84
7631	homeobox-leucine zipper protein hat22-like	0.86	1.8	3.99	0.81	0.49	0.65
17727	haloacid dehalogenase-like hydrolase superfamily protein	0.86	0.44	2.66	-0.01	-0.51	-0.14
16746	beta-glucosidase 11-like	0.85	0.03	2.91	-0.52	-0.09	0.37
11557	gl1-like protein	0.85	2.63	0.97	0	0	0.2
7630	sugar transport protein 14-like	0.81	1	3.09	-0.2	0.65	0.42
17305	atpase subunit 4	0.78	3.9	0.06	0.27	0.66	0.6
5606	flavonol synthase flavanone 3-hydroxylase-like	0.78	-0.71	3.14	0	0	0
18931	auxin efflux carrier component 7	0.77	4.69	4.98	-0.29	0.01	0.64
15209	gdsl esterase lipase	0.62	3.75	1.31	0.7	0.29	0
1458	photosystem ii protein cp43	0.61	4.74	0.64	0.12	0.48	0.18
5339	nucleoside hydrolase 3	0.6	0.32	3.2	0	0.33	0.32
20485	omega-hydroxypalmitate o-feruloyl transferase-like	0.6	0.58	4.33	0	0	0
20687	asparaginyl-trna synthetase	0.59	1.51	2.78	-0.24	-0.66	-0.31
10194	ribosomal protein s4	0.59	2.37	0.15	-0.34	-0.52	-0.53
7783	protein kinase g11a-like	0.58	0.95	2.5	0	0	0.56
9584	ferulate-5-hydroxylase	0.55	1.75	3.42	-0.26	-0.26	-0.26
19534	potassium transporter 1-like	0.54	1.5	3.27	-0.59	-0.59	-0.59
15279	pyrimidine-specific ribonucleoside hydrolase rihb	0.52	-0.25	4.06	0	0	0
11053	asparagine synthetase	0.5	-0.44	6.3	0	0	0.67
17116	potassium transporter 1	0.49	1.37	2.95	-0.01	-0.41	0
15260	udp-glycosyltransferase 85a5-like	0.43	0.4	2.38	-0.26	-0.55	0
18436	nad h-quinone oxidoreductase subunit k	0.41	2.97	0.46	-0.7	-0.29	-0.31
9305	anthocyanin 5-aromatic acyltransferase	0.41	2.65	2.67	-0.45	0.37	0.11
19967	a subunit of nadh dehydrogenase	0.36	3.29	0.53	-0.52	0.41	0
13780	photosystem i assembly protein ycf4	0.36	3.89	0.46	-0.37	0.14	0.01
7804	ribosomal protein s19	0.36	3.17	-0.03	-1.01	-1.51	-1.58
12848	pectinesterase pectinesterase inhibitor 17	0.36	0.09	8.4	-0.34	-0.34	0.51
20767	nadh dehydrogenase subunit j	0.32	2.77	-0.03	-0.85	-0.85	-0.36
7666	protein wax2-like	0.29	5.75	6.44	0.2	0.41	0
18090	random slug protein 5-like	0.29	2.95	4.14	0	0	0
10009	flavonoid 3 -hydroxylase	0.28	1.66	4.82	0	0.62	0.6
931	atp synthase subunit a partial	0.25	2.93	-0.14	-1.17	-0.3	-0.69
14945	flavonoid 3 -monooxygenase	0.24	1.05	4.31	-0.45	0.02	0.45
5641	cytochrome b6	0.24	4.33	0.97	0.44	0.42	0.43
57	cell wall-associated hydrolase	0.2	5.17	0.42	0.9	0.15	-0.4
1755	photosystem ii protein i	0.19	3.29	-0.61	-0.05	0.44	0.79
21012	ovate family protein 1	0.19	1.29	3.34	0.27	0.88	0.01
6415	fk506-binding protein 4-like isoform x1	0.19	-0.29	3.09	0.76	-0.56	-0.4
15036	phospholipid-transporting atpase 3-like	0.17	-0.57	2.45	0.64	0.72	0.25
6347	udp-glycosyltransferase 85a7	0.16	-0.45	2.69	-0.46	-0.49	-0.57
14162	ribosomal protein s14	0.1	2.42	-0.04	-0.05	0.71	0.7
13646	photosystem i protein j	0.1	3.97	-0.32	0.37	0.33	0.31
11678	rna polymerase beta	0.09	3.64	-0.51	-0.31	0.03	-0.29
1329	nad h-quinone oxidoreductase subunit h	0.07	3.26	-0.88	0.3	0.65	0.48
9294	serine threonine protein kinase srpk1	0.05	-0.85	2.69	-0.43	-0.23	-0.26
13117	f-box protein	0.03	6.96	3.39	0	0	0
1724	rna polymerase beta subunit	0	3.23	0.16	-0.48	-0.01	0.21
14335	auxin-responsive protein iaa10	0	0	2.43	0	0	0
14898	wrky transcription factor 71	0	0.93	4.68	(-)	(-)	(-)
2795	peroxidase 52	0	0	4.13	0	0	0
4777	reticuline oxidase-like	0	0	5.21	0	0	0
5728	nadh dehydrogenase subunit 5	0	3.26	0.61	-0.01	0.02	0
16370	udp-glycosyltransferase 74 f1	0	0.44	6.92	0.04	0.81	0
15697	auxin efflux carrier component 3	0	4.35	4.73	-0.49	0.4	0
315	ribosomal protein s3	0	2.57	-0.29	-0.61	-0.64	-0.62
13356	magnesium-dependent phosphatase	-0.02	2.29	2.56	0.54	0.08	0.57
8883	expansin a8	-0.05	3.69	3.11	-0.42	-0.64	-0.21
7311	nucleoside hydrolase 3	-0.07	-0.09	2.51	0	0	0
9864	auxin-induced protein 5ng4	-0.09	0.11	1.49	0	0	0.98
16523	protein iq-domain 14-like	-0.1	3.56	1.76	-0.86	0.59	0.91
13748	cytochrome p450 82c4-like	-0.1	2.14	2.32	0	0	0
12648	nadh dehydrogenase subunit 1	-0.14	2.84	0.29	-0.21	-0.08	-0.14
13052	cytochrome b559 subunit alpha	-0.22	4.97	0.19	-0.31	0.08	-0.41
2462	hypothetical chloroplast rf21	-0.22	2.65	-0.61	0	0	0
12389	cytochrome f	-0.29	3.79	0.17	0.76	0.98	0.6
19394	serine threonine protein kinase	-0.31	1.42	2.84	0.97	0.6	0.58
20079	nadh-ubiquinone oxidoreductase chain	-0.31	2.49	-0.12	0.89	0.55	0.16
4430	rna polymerase alpha subunit	-0.33	2.59	0.33	-0.98	-1.15	-0.79
19555	hypothetical protein (mitochondrion)	-0.33	3.11	-0.25	-0.63	0.03	-0.63
10083	glutelin type-a	-0.35	0.39	5.77	0	0	0
930	atp synthase cf1 alpha subunit	-0.35	3.36	0.36	-0.65	-0.86	-0.8
16125	rna polymerase beta subunit like	-0.35	2.24	-0.01	0.31	0	0.32
9983	photosystem i p700 apoprotein a1	-0.38	3.4	-0.98	-0.14	-1.22	-1.21
8659	photosystem i assembly protein ycf3	-0.46	2.65	-0.56	0.21	0.92	0.01
7561	calcium-dependent protein kinase 17-like	-0.48	-0.27	3.42	-0.17	0.31	-0.02
19002	myb domain protein 63	(-)	3.56	4.7	(-)	(-)	(-)
7111	myb domain protein 60	(-)	4.43	3.85	(-)	(-)	(-)
17302	myb transcription factor myb56	(-)	3.28	3.29	-0.94	-0.9	(-)
771	transcription factor bhlh62-like	(-)	2.8	2.27	0.1	-0.51	0.16
10245	ethylene-responsive transcription factor erf114-like	(-)	5.79	6.49	(-)	(-)	(-)
12445	transcription factor myb113-like	(-)	-0.09	2.79	(-)	(-)	(-)
13120	transcription factor asg4-like	(-)	-0.09	2.3	(-)	(-)	(-)
1763	ribosomal protein l2	-0.54	4.13	-0.76	-0.67	-0.34	-1.03
13809	cytochrome b5	-0.54	-0.98	2.86	0	0	0.56
14259	acetyl- carboxylase carboxyltransferase beta subunit	-0.54	3.03	-1.28	-0.14	0.25	-0.4
12580	cytochrome c oxidase subunit i	-0.58	3.16	-0.28	0.48	0.08	0.01
376	nadh dehydrogenase subunit 7	-0.6	2.62	-0.41	0.25	0.01	-0.38
17297	nadh dehydrogenase subunit	-0.64	2.49	-0.36	0.82	-0.51	-0.57
13953	peroxidase 52-like	-0.67	3.24	3.07	0	0	0
14	mitochondrial protein	-0.69	4.07	-0.18	0.71	0.23	0.09
3691	50s ribosomal protein	-0.75	2.9	-0.56	-1.22	-0.77	-0.84
2814	1-phosphatidylinositol phosphodiesterase-like	-0.75	3.89	2.68	0.29	0.32	0
2750	acidic mammalian chitinase-like	-0.77	0.3	2.42	-0.59	-0.15	0.29
5062	cytochrome b6 f complex subunit v	-0.78	3.33	-1.25	0.27	0.08	0.3
15182	ribosomal protein s10	-0.9	2.99	-0.3	0.23	0.66	0.45
20286	nitrate transporter 1:2	-0.92	1.89	2.96	-0.01	0.02	0.28
591	ribosomal protein l2	-0.96	4.13	1.11	-0.63	-0.51	-0.57
2724	sec14-like 3 protein	-0.97	0.52	2.73	0.47	0.41	-0.15
8065	s1 ribosomal protein	-1.31	3.03	-0.21	-0.63	-0.51	-0.57
6552	auxin-induced protein 5ng4-like	-1.36	-1.63	2.34	0.95	-0.63	-0.16
4584	ribosomal protein s3	-1.38	2.69	-0.78	-0.7	-1.51	-1.46
269	ribosomal protein s10	-1.45	3.42	-0.82	0.9	0.24	0.16
20655	anoxia-induced partial	-1.54	3.63	-0.54	-1.63	-1.92	-0.25
15402	orf34 gene product	-1.54	2.74	-0.61	0.04	-0.06	0.21
