# Supplementary material for: Identification of Candidate Transcriptional Regulators of Epidermal Transfer Cell Development in Vicia faba Cotyledons
Source: Front Plant Sci. 2016 May 25;7:717. doi: 10.3389/fpls.2016.00717 (PMC4879131; doi:10.3389/fpls.2016.00717)
Supplement: Supplementary file 2 [file Table2.XLSX]

## Sheet: With Annotation
Identification of Candidate Transcriptional Regulators of Epidermal Transfer Cell Development in Vicia faba Cotyledons Kiruba S Arun-Chinnappa, David W McCurdy
Supplementary Table 2: Epidermal-specific, down-regulated genes (ranked according to log2 fold change 0h v 3h: EP)
Unigene #	Gene Product	Log2 Fold Change (0h v 3h: EP)	Log2 Fold Change (0h v 9h: EP)	Log2 Fold Change (0h v 24h: EP)	Log2 Fold Change (0h v 3h: SP)	Log2 Fold Change (0h v 9h: SP)	Log2 Fold Change (0h v 24h: SP)
19234	lcr-like protein	6.78	6.26	3.88	0	0	0
19485	hypothetical protein mtr_4g093820 [medicago truncatula]	5.7	4.78	-1.71	0.55	-0.43	-0.35
10368	annexin d8	5.54	5.62	4.35	-0.17	0.81	0.81
9429	probable purine permease 9-like	5.35	1.28	0.16	0	0	0
1706	beta glucosidase 13	4.81	4.44	-0.04	0.68	-1.63	-2.78
9312	peroxidase 17-like	4.68	3.68	2.3	0.31	-0.48	-1.38
6677	cellulose synthase-like protein b4	4.66	2.97	1.29	0.5	0.07	-2.08
11663	cellulose synthase-like protein h1	4.63	2.33	2.17	0.84	0.06	0.57
5393	f-box kelch-repeat protein at1g67480-like	4.54	4.06	0.38	-0.37	-2.44	-4.8
19213	serine carboxypeptidase-like 48	4.5	3.96	2.69	0	0	-0.57
16217	hypothetical protein mtr_2g013780	4.49	4.49	2.1	0	0	-0.91
19122	gras family transcription factor	4.15	4.15	4.15	0.49	0.49	0.49
11939	chromatin remodeling 42	4.15	-0.14	0.02	-0.05	-0.67	0.61
10726	cytochrome p450 monooxygenase cyp93e2	4.08	2.98	3.98	0	0	0
17589	benzyl alcohol o-benzoyltransferase- partial	3.85	2.57	0.5	0.34	0.08	0.13
17375	hypothetical protein (mitochondrion) [vicia faba]	3.85	2.25	4.24	0.48	-0.02	0.48
6923	peptide nitrate transporter at2g37900-like	3.82	0.32	0.37	-2.21	-2.08	-2.01
19452	dna repair and recombination protein rad54-like protein	3.77	-0.02	0.01	-0.22	-0.78	0.61
18909	flowering locus t a1	3.75	3.75	3.75	0	0	-0.5
16321	chromatin remodeling 38	3.75	-0.08	0.13	0.47	-0.13	0.69
20342	probable peptide nitrate transporter at3g53960-like	3.74	0.43	0.64	-1.98	-2.22	-1.62
8	root phototropism protein	3.57	0.33	0.32	0.74	0.39	-0.83
2074	homeobox-leucine zipper protein hat5	3.57	0.43	0.47	-0.6	0.88	1.23
19636	chromosome-associated kinesin kif4-like	3.55	1.67	-0.16	0.9	0.51	-0.75
1229	homeobox-leucine zipper protein hat3-like	3.51	1.63	1.06	-0.24	0.17	0.35
20099	hypoxia-responsive family protein	3.49	4.15	4.17	-0.39	-0.03	0
550	invertase inhibitor-like	3.49	3.49	3.49	0	0	0
18242	sodium-dependent phosphate transport protein 1	3.39	1.88	0.74	0.97	0.95	0.57
19753	c2h2-type zinc finger protein zat5	3.38	3.38	3.38	0	-0.58	-0.56
18418	predicted: uncharacterized protein loc101495849 [cicer arietinum]	3.31	2.36	0.97	-0.66	-0.52	-0.11
15525	kinesin-like protein fra1	3.31	1.53	0.09	-0.12	-0.25	-0.87
19903	predicted: uncharacterized protein loc101492921 [cicer arietinum]	3.27	0.47	-0.82	-0.81	-2.1	-2.83
7985	purple acid phosphatase	3.27	4.92	2.75	-0.65	-0.13	-0.6
19612	serine threonine protein kinase ht1	3.26	1.74	1.8	-0.37	-1.58	-0.4
20713	protein agamous-like 42	3.23	3.21	1.62	(-)	(-)	(-)
18913	serine threonine-protein kinase at4g26540	3.2	1	1.78	-0.51	-0.84	-0.01
16416	peptide transporter ptr2-like	3.19	2.07	1.47	0.1	-0.69	0.27
13615	aldehyde dehydrogenase 3f1	3.19	3.02	1.32	0.01	-0.64	-0.23
8963	anthocyanin 5-aromatic acyltransferase [medicago truncatula]	3.19	0.91	-0.6	-0.11	0.2	-0.25
18634	abc transporter b family member 15	3.14	2.77	1.17	-0.12	-0.88	-0.92
19425	hypothetical protein mtr_3g072360	3.12	2.12	2.72	-0.54	0	-0.56
10934	abc transporter b family member 19-like	3.11	2.19	1.15	-0.58	-0.62	0.95
18396	disease resistance protein	3.08	0.91	0.77	0.57	-1.61	-2.26
18356	nadp-malic enzyme 4	3.03	1.36	0.72	0.02	-0.51	-0.19
17163	glutathione s-transferase phi 9	2.99	6.38	-4.25	0.03	-0.59	-8.95
9555	hypothetical protein	2.92	1.05	-0.13	-0.88	-1.68	-1.47
20680	duf4378 domain protein [medicago truncatula]	2.9	1.62	-0.61	-0.39	-0.42	-1.18
1698	protein tify 10a	2.9	0.83	1	0.58	-1.02	-1.48
7081	chaperone protein dnaj chloroplastic-like	2.86	1.71	-2.95	0.05	-1.62	-5.15
16216	f-box/lrr-like protein [medicago truncatula]	2.85	-0.49	-2.08	-0.07	-2.37	-3.79
18488	hypothetical protein glyma_05g135000 [glycine max]	2.83	1.47	0	-0.95	-2.47	-1.92
21180	squamosa promoter binding 3	2.81	3.27	3.3	(-)	(-)	(-)
5177	alpha beta-hydrolases superfamily protein	2.81	0.56	-4.08	0.52	-2.19	-6.96
12317	f-box protein interaction domain protein [medicago truncatula]	2.8	-1.01	-2.79	0.46	-3.1	-4.99
20942	calcium-dependent protein kinase 20-like	2.8	2.41	2.8	0.18	-0.02	-0.29
3462	bahd acyltransferase dcr	2.79	1	0.38	-1.01	-0.96	0.46
2539	unknown; at5g51550 k17n15_10	2.77	0.02	0.46	-0.31	-1.1	-0.8
10446	chlorophyll a-b binding family protein	2.75	-0.17	-1.23	-0.36	-2.58	-2.55
10817	salt-inducible protein, putative [medicago truncatula]	2.73	0.94	0.16	-0.42	-0.73	-0.43
1367	fk506-binding protein	2.71	1.64	-0.49	-0.22	-0.81	-1.01
14072	chaperone protein chloroplastic-like	2.71	3.1	-1.07	nd	nd	nd
9600	ethylene-overproduction protein 1-like	2.68	0.32	0.58	0.7	-0.52	-0.23
19203	cationic amino acid transporter 7	2.68	-1.46	-2.63	-1.56	-1.1	-2.21
20997	alanine glyoxylate aminotransferase	2.65	2.65	-0.91	0	0	0
8920	predicted: low quality protein: uncharacterized protein loc101506332 [cicer arietinum]	2.65	1.81	0.67	0.31	-1.13	-1.07
13207	abc transporter g family member 22-like	2.64	3.71	2.26	-0.69	0.7	-0.23
17607	cytochrome p450 71d11-like	2.64	1.06	-1.58	0.5	-0.6	-2.42
19412	predicted: uncharacterized protein loc101507859 [cicer arietinum]	2.62	0.64	-0.91	-0.38	-2.35	-3.31
15165	histone-lysine n-methyltransferase eza1-like	2.62	0.47	-0.21	0.47	-1.12	-0.84
11582	predicted: protein brevis radix-like 4 [cicer arietinum]	2.62	0.69	0.37	0.76	-0.95	-0.93
21185	brassinosteroid-6-oxidase 1	2.61	0.29	-0.22	0.57	-1.82	-0.66
11157	bzip transcription factor bzip105	2.6	0.82	-5.45	0.25	-0.6	-6.77
16029	act-like protein tyrosine kinase family protein	2.58	1.46	2.2	0.01	-1.1	-0.23
9129	alkenal one oxidoreductase	2.58	0.01	-1.76	-0.64	-1.77	-3.29
6909	hypothetical protein mtr_6g029250	2.58	1.09	-0.4	0.07	-1.37	-0.42
15764	cationic amino acid transporter 6	2.57	-1.51	-2.92	-1.27	-1.98	-1.92
20480	peptide transporter ptr2-like	2.57	1.2	0.57	-0.06	-0.41	0.07
17416	plant/f16a16-150 protein, putative [medicago truncatula]	2.56	1.17	-0.06	-0.27	-1.65	-1.19
18606	leucine-rich repeat protein kinase-like protein	2.56	1.88	-0.39	0.45	0	0.29
9929	serine threonine-protein kinase at4g20940	2.56	1.47	1.47	0.22	-0.06	0.42
19466	irk-interacting protein	2.54	0.8	-0.05	0.09	-1.22	-0.56
11536	long-chain-alcohol oxidase fao4a-like	2.53	2.53	2.53	0.48	0.48	0
7803	zinc finger ccch domain-containing protein 46	2.53	1.61	1.63	-0.16	0.56	-0.11
17018	predicted: uncharacterized protein loc101505921 isoform x1	2.52	0.54	-0.51	-0.3	-1.64	-1.95
13715	predicted: uncharacterized protein loc101513513 [cicer arietinum]	2.51	-0.58	-1.93	-0.04	-3.38	-3.97
8690	p-glycoprotein 11	2.47	1.51	1.15	-0.75	-0.41	0.6
11953	haloacid dehalogenase-like hydrolase superfamily protein	2.47	2.13	0.29	0.85	0.19	0.54
16088	hypothetical protein mtr_8g102350	2.46	1.78	-1.01	-0.54	-1.57	-6.17
13530	ferric reduction oxidase 7	2.45	0.78	1.03	-1.21	-4.06	-1.6
18895	iaa-amino acid hydrolase ilr1-like protein [medicago truncatula]	2.45	1.32	-0.28	0.97	0.55	-0.25
1658	udp-glycosyltransferase 84a1	2.44	0.79	0.84	-0.25	-0.3	0.47
13353	probable inositol transporter 2-like	2.44	0.71	0.03	-0.07	-0.41	-0.33
20796	serine threonine-protein kinase at5g57670	2.41	1.6	1.57	-0.5	-0.18	-0.48
20508	predicted: tpr and ankyrin repeat-containing protein 1-like [glycine max]	2.41	1.48	-0.03	0.54	-1.85	-1.6
20135	zinc finger ccch domain-containing protein 31	2.39	0.28	-1.3	-1.03	-2.01	-3.14
4562	core-2 i-branching beta- -n-acetylglucosaminyltransferase family protein	2.38	0.38	0.29	-0.42	-1.58	-0.97
8340	wound-induced-like protein [medicago truncatula]	2.38	1.05	0.18	0	0	0
9223	acyl- -binding domain-containing protein 3	2.37	0.22	-1.59	-1.09	-2.34	-4.28
10415	leucine-rich receptor-like protein kinase	2.34	1.85	1.54	-0.36	-1.31	0.47
10389	iaa-amino acid hydrolase ilr1-like 3	2.34	1.12	-0.44	0.44	-0.85	-1.48
10481	nac domain containing protein 47	2.34	1.88	-1.66	0.01	-0.29	-5.52
11219	aspartyl glutamyl-trna(asn gln) amidotransferase subunit isoform 1	2.33	-0.07	-0.9	-0.13	-0.92	-1.05
16720	mads domain transcription factor agamous	2.26	2.75	1.17	(-)	(-)	(-)
14359	c2h2-like zinc finger protein	2.24	1.55	3.15	(-)	(-)	(-)
1250	gdsl esterase lipase at5g22810-like	2.09	3.71	1.51	0.02	0.25	0.26
20860	gdsl esterase lipase at5g22810	1.89	3.39	1.37	0.63	-0.19	0.11
19001	amino acid permease 2	1.82	0.83	2.63	0.05	-1.84	-1.15
654	plasma membrane intrinsic protein 3	1.78	2.87	2.66	-0.4	-0.89	0.6
3229	cytochrome p450 86b1-like	1.72	2.93	2.98	0	0	0
15358	vacuolar protein sorting-associated protein	1.7	2.21	4.44	-0.63	-0.34	0.72
19507	mitochondrial transcription termination factor family protein isoform 1	1.62	2.59	0.98	0.2	0.31	0.02
13802	amino acid transporter	1.53	0.75	2.68	0.46	-1.4	-1.26
20082	salicylate o-methyltransferase	1.51	3.17	-0.37	0	0	0
10198	sulfite exporter family protein	1.48	1.73	3.95	-0.64	-0.73	-0.48
10209	iq calmodulin-binding motif protein [medicago truncatula]	1.4	2.03	3.6	-0.54	-1.73	-1.73
16180	rossmann-fold nad -binding domain-containing protein	1.39	3.73	0.35	0	-0.59	-3.52
18898	beta- -glucanase	1.35	5.22	1.27	0.01	0.39	0
20991	hypothetical protein mtr_0034s0130 [medicago truncatula]	1.27	0.46	-1.19	0.37	-0.56	-0.01
15666	hypothetical protein mtr_4g116470 [medicago truncatula]	1.25	1.05	3.13	-0.14	-0.27	-0.01
11021	rna-binding (rrm/rbd/rnp motif) family protein [medicago truncatula]	1.22	3.93	1.4	-0.84	0	-0.27
8291	protein iq-domain 10	1.22	3.62	0.76	0.35	0.35	0
15938	tetratricopeptide repeat domain-containing protein	1.22	0.87	2.39	0.21	-0.22	-0.41
18723	fatty acid sphingolipid desaturase	1.22	1.29	2.79	-0.6	-0.41	-0.97
18835	serine threonine-protein kinase at1g56140	1.13	2.6	0.21	0.05	-2.78	-4.57
20615	uncharacterized loc101222797	1.1	0.98	2.75	0.05	-1.08	-0.01
13477	cyclin cyc1	1.08	0.92	2.36	-0.95	-0.86	-0.46
20849	lrr receptor-like kinase, putative [medicago truncatula]	1.06	2.88	0.4	-2.17	-2.3	-4.23
11849	cellulose synthase-like protein d5-like isoform x2	1.01	1.86	2.82	-0.77	-0.57	-0.63
9889	two-component response regulator-like prr95-like	1.01	2.35	2.68	0	-0.57	0.67
11970	ras-related protein raba3-like	1	2.29	2.91	0.02	0.6	0.6
10763	gdsl esterase lipase	0.99	2.5	4.19	-1.11	-0.77	-0.48
10290	allene oxide synthase	0.98	5.53	2.94	-0.24	0	-0.42
20954	lipoxygenase 5	0.94	5.44	3.01	0.29	-0.08	-0.01
16887	microtubule-associated protein eb1-like protein	0.94	1.24	2.64	0.33	0.52	0.89
17410	long-chain-fatty-acid ligase	0.94	3.1	-1.1	nd	nd	nd
18715	probable pectinesterase 15-like	0.92	2.99	0.41	0.46	0.46	0
1208	aspartic proteinase nepenthesin-1	0.89	1.91	3.03	-0.18	0.33	0.93
15622	predicted: uncharacterized protein loc101488397	0.88	1.59	3.06	0.27	0.62	0.57
5199	serine threonine-protein kinase pbs1-like	0.82	1.42	3.59	-0.58	0	0
2686	receptor like protein 22	0.81	2.62	1.93	0.01	0.37	0.37
16305	peroxidase 15	0.77	2.09	3.57	0	0	0
18328	wall-associated receptor kinase 5	0.77	2.4	1.76	0.76	0.97	0.94
10654	two-component response regulator-like prr37	0.76	1.97	2.42	0.18	-0.14	0.55
464	ap2-like ethylene-responsive transcription factor ant	0.76	1.69	3.79	0.8	1.84	0.01
11111	glucan endo- -beta-glucosidase	0.72	1.51	2.89	-0.23	-0.12	0.39
1372	polyketide cyclase dehydrase and lipid transport superfamily protein	0.69	3.74	0.45	0.29	-0.5	-1.81
14526	vegetative lectin	0.67	2.94	3.39	0.35	0.35	-0.29
94	bidirectional sugar transporter sweet7	0.66	4.78	4.81	0.86	0.86	0.59
6143	protein ruptured pollen grain	0.6	1.29	2.65	-0.31	0	-0.81
8281	gdsl esterase lipase exl1	0.59	2.5	3.63	0	0	0
11668	kinesin-like protein kifc3-like	0.58	1.88	2.67	-1.05	-0.85	0.34
5309	unknown	0.54	1.36	2.85	0.24	0.18	0.82
239	chalcone synthase	0.49	2.47	4.18	-0.65	-2.69	0.53
10358	mlp-like protein	0.48	3.23	0.26	-0.49	0.02	-0.92
20264	rho gtpase activating protein ren1	0.47	1.39	2.97	0.73	-1.16	0.99
17901	protein kinase 2a	0.46	1.64	2.83	-0.67	0	-0.5
16491	hmg (high mobility group) box protein	0.45	0.59	2.75	-0.09	0.01	-0.37
9465	chalcone-flavanone isomerase family protein	0.39	1.16	2.63	-0.02	-0.02	0.5
13195	predicted: uncharacterized protein loc101502610 [cicer arietinum]	0.36	1.17	1.42	0	0	-0.47
20608	alpha beta-hydrolase family protein	0.33	2.62	2.42	0.05	-0.34	-0.01
18008	microtubule based kinesin motor protein	0.27	1.11	2.35	-1.33	-1.45	-1.5
18935	gdsl esterase lipase apg	0.18	1.14	4.88	0	0	0
17935	gdsl esterase lipase apg-like	0.13	1.68	4.8	0.02	0.91	0.38
15575	cyclin-dependent kinase b2-2	-0.01	0.86	2.68	0.29	0.07	0.04
8128	fatty acyl- reductase cer4	-0.63	2.48	-1.21	-0.74	-0.14	-0.44
nd = RPKM values were "0" for these unigenes and hence log2 fold change could not be calculated

## Sheet: Without Annotation
Identification of Candidate Transcriptional Regulators of Epidermal Transfer Cell Development in Vicia faba Cotyledons Kiruba S Arun-Chinnappa, David W McCurdy
Supplementary Table 2: Epidermal-specific, down-regulated genes
Contig #	Log 2 Fold Change (0h v 3h - EP)	Log 2 Fold Change (0h v 9h - EP)	Log 2 Fold Change (0h v 24h - EP)	Log 2 Fold Change (0h v 3h - SP)	Log 2 Fold Change (0h v 9h - SP)	Log 2 Fold Change (0h v 24h - SP)
Contig 11946	7.07	6.03	5.88	0.01	-0.02	0.5
Contig 11169	2.34	1.73	1.13	0.01	-0.02	0.12
Contig 13104	1.05	3.14	3	-0.31	0.73	-0.38
Contig 15845	0.83	2.34	1.7	-0.02	0.89	0.95
Contig 16356	0.53	3.1	-0.22	-0.22	-0.67	-0.61
Contig 19992	0.52	3.29	3.29	0.58	0.58	0.58
Contig 16018	-0.04	1.49	-2.04	0	0	-0.36
These entries are referred to as "Contig" as they are not annotated
