# Supplementary material for: Identification of Candidate Transcriptional Regulators of Epidermal Transfer Cell Development in Vicia faba Cotyledons
Source: Front Plant Sci. 2016 May 25;7:717. doi: 10.3389/fpls.2016.00717 (PMC4879131; doi:10.3389/fpls.2016.00717)
Supplement: Supplementary file 3 [file Table3.XLSX]

## Sheet: List of gene products
Identification of Candidate Transcriptional Regulators of Epidermal Transfer Cell Development in Vicia faba Cotyledons Kiruba S Arun-Chinnappa, David W McCurdy
Supplementary Table 3: Epidermal-enhanced, up-regulated genes (ranked according to Fold Change Difference: EP-SP)
Unigene #	Gene Product	Fold Change (3h v 0h: EP)	Fold Change (3h v 0h: SP)	Fold Change Difference (EP-SP)
18706	phenylalanine ammonia-lyase 1	2786.8	0.77	2786.02
4508	peroxidase 52	2211.93	0.97	2210.97
13196	early nodulin-like protein 2-like	2111.05	1.48	2109.57
12802	casp-like protein 6-like	1870.02	2.05	1867.97
4546	ferredoxin-nitrite reductase	1950.12	183.57	1766.56
11951	ndr1 hin1-like 25	1318.32	1.45	1316.87
16568	glycosyl hydrolase family protein with chitinase insertion domain	1102.54	0.8	1101.74
16048	mannitol dehydrogenase	1073.6	0.68	1072.92
7628	glutathione s-transferase tau 8	929.13	1.06	928.07
927	putative aba-induced guard cell protein [vicia faba]	986	100	886
7224	blue copper protein	870.87	0.51	870.36
9744	beta glucosidase 40	865.73	2.99	862.74
1927	glutamine synthetase	806.67	8.27	798.39
1940	transmembrane protein, putative [medicago truncatula]	735.88	0.86	735.02
7546	e3 ubiquitin-protein ligase atl41	721.3	2.73	718.57
1804	pathogenesis-related protein 10	696.01	1.93	694.08
7856	12-oxophytodienoate reductase 2	591.76	1.31	590.45
14518	cysteine-rich receptor-like protein kinase 27	590.02	0.97	589.05
10844	cysteine-rich receptor-like protein kinase	500.5	0.64	499.86
21161	lrr receptor-like serine threonine-protein kinase fls2-like	448.74	3.86	444.87
18379	protein kinase	419.56	2.9	416.66
18005	cysteine-rich repeat secretory protein	410.77	0.86	409.91
2188	brassinosteroid metabolic pathway protein ben1	383.28	1.34	381.95
11848	wrky dna-binding protein 28	378.09	0.95	377.14
13702	calcium-binding protein cml42	373.52	0.72	372.79
5260	mitochondrial chaperone bcs1	364.65	3.84	360.81
3352	xyloglucan-specific endoglucanase inhibitor protein	339.46	1.52	337.94
19283	ethylene-responsive transcription factor erf110	331.88	7.38	324.5
9530	ring-h2 finger protein atl16, putative [medicago truncatula]	323.25	0.97	322.29
19426	tpr repeat-containing thioredoxin ttl1-like	315.32	0.77	314.54
12840	isoflavone reductase-like protein	304.02	0.68	303.34
2633	inorganic phosphate transporter 1-4	285.35	1.93	283.42
10055	wrky transcription factor 42	278.42	1	277.42
12632	transmembrane protein, putative [medicago truncatula]	240.13	3.14	236.99
11493	fad nad -binding oxidoreductase family protein	234.66	0.39	234.28
1029	salicylate o-methyltransferase-lik	221.69	0.69	221
14425	aldehyde dehydrogenase 3h1	220.61	1.61	219
3279	peroxidase 71	214.53	0.61	213.92
13169	nac domain-containing protein	210.21	0.78	209.44
14921	nadp-dependent alkenal double bond reductase p1	200.83	1.02	199.81
18131	macpf domain-containing protein at1g14780	199.78	1.06	198.73
13626	epidermis-specific secreted glycoprotein ep1-like	193.05	0.97	192.08
12104	wrky transcription factor 33	190.75	0.91	189.84
19610	bifunctional inhibitor lipid-transfer protein seed storage 2s albumin superfamily protein	188.59	0.65	187.94
869	hypothetical protein mtr_4g082883 [medicago truncatula]	185.26	2.91	182.35
5201	cytochrome family subfamily polypeptide 4	179.59	0.97	178.63
7075	glutathione s-transferase tau 25	176.46	0.28	176.19
5988	lysophospholipase 2	165.49	0.81	164.67
547	nitrate reductase	426.3	264.55	161.75
10575	uncharacterized protein at1g08160-like	161.82	1.61	160.21
13416	gcn5-related n-acetyltransferase-like protein	157.52	1	156.52
17710	dopa dioxygenase extradiol-like protein	148.43	1.76	146.67
12381	late embryogenesis abundant hydroxyproline-rich glycoprotein like	146.8	1.45	145.36
2327	respiratory burst oxidase-b	149.08	4.19	144.9
10634	glutathione s-transferase tau 8	140.37	1.25	139.13
12525	disease resistance response protein 206-like	136.42	0.97	135.46
10085	pollen ole e 1 allergen and extensin family protein	136.07	0.87	135.2
4487	tmv resistance protein n	135.38	1.29	134.09
13131	cotton fiber expressed protein	134.71	3.69	131.01
5784	ammonium transporter 1	129.72	1	128.72
7382	hypothetical protein PHAVU_07G102900g	131.27	3.5	127.77
19115	phospholipid-transporting atpase 9	127.45	1	126.45
12768	hexuronate transporter	128.21	1.77	126.44
18574	predicted: uncharacterized protein loc101493502 isoform x3	124.48	1.35	123.12
12603	pathogenesis-related protein	123.9	1.13	122.77
19214	probable leucine-rich repeat receptor-like serine threonine-protein kinase at3g14840-like isoform x1	121.41	1	120.41
10789	class 1 non-symbiotic hemoglobin	129.62	9.66	119.96
4228	serine threonine-protein kinase at1g54610	120.12	1.16	118.96
12428	cytochrome p450 like	119.13	0.36	118.78
7356	ethylene-responsive transcription factor erf098	120.83	3.12	117.71
4543	dihydroxy-2-naphthoyl- thioesterase 1	119.71	3.27	116.44
20557	cc-nbs-lrr disease resistance protein [cicer arietinum]	110.9	0.97	109.93
3995	alc-interacting protein [medicago truncatula]	111.97	2.42	109.55
12139	60s ribosomal protein l10	112.4	5.59	106.81
18707	ubtilisin-like serine protease	108.11	1.99	106.12
8953	purine permease 6	100.39	1	99.39
3576	osmotin-like protein osm34	100.58	1.35	99.23
20243	receptor serine threonine kinase at1g67000	93.31	1.61	91.7
7475	mitogen-activated protein kinase 4	92.66	1	91.66
8174	xyloglucan endo- 4-beta-d-glucanase (xtr-6)	91.32	3.38	87.94
5632	high-affinity nitrate transporter -like	90.59	5.8	84.79
19886	calmodulin-binding protein	82.8	0.56	82.23
7016	predicted: uncharacterized protein loc100779334 [glycine max]	83.23	2.9	80.33
10725	arogenate dehydratase 6	81.26	1.69	79.57
2520	transmembrane protein, putative [medicago truncatula]	80.26	0.66	79
2088	wrky transcription factor	81.06	2.13	78.93
20851	syringolide-induced protein b15-3-5	79.37	0.97	78.4
20376	disease resistance rpp8-like protein	78.06	1	77.06
14736	auxin-regulated protein	77.91	1.11	76.8
10876	ethylene-responsive transcription factor erf110	78	2	76
7880	phi-1-like phosphate-induced protein	76.4	0.68	75.72
10759	geraniol 8-hydroxylase-like	75.5	0.59	74.91
21105	pre-rrna processing protein [coccomyxa subellipsoidea c-169]	73.63	1.09	72.54
2315	laccase 7	72.93	0.6	72.33
1967	sugar transport protein 13-like	74.48	3.06	71.42
2262	cytochrome p450 71a26-like	71.74	1.49	70.26
11009	1-aminocyclopropane-1-carboxylate synthase	70.47	1	69.47
6715	salicylate o-methyltransferase-like	71.87	2.42	69.46
7784	transmembrane protein, putative [medicago truncatula]	69.73	2.12	67.61
15437	zinc finger and scan domain containing protein	68.5	1.45	67.06
13611	tpr repeat thioredoxin ttl1-like protein [medicago truncatula]	69.5	1.95	67
12491	erine threonine-protein kinase at1g18390	67.25	1.31	65.94
8309	septum-promoting gtp-binding protein 1-like	64.35	0.61	63.74
3427	wrky transcription factor 48	64.32	1	63.32
13032	hva22-like protein a	62.86	0.97	61.9
11312	wrky transcription factor 65	73.45	11.98	61.47
1532	brassinosteroid-responsive ring-h2	60.17	0.83	59.33
1052	serine threonine-specific protein kinase kin3	62.06	2.86	59.2
18179	basic 7s globulin	59.89	1	58.89
5155	calmodulin-binding receptor-like cytoplasmic kinase 1	62.17	3.62	58.55
21249	60s ribosomal protein l18a;	58.02	1	57.02
12214	vacuolar amino acid transporter 1	56.9	0.82	56.08
5054	leucine-rich repeat receptor-like protein kinase pepr1	56.48	1.05	55.43
15722	duf1262 family protein [medicago truncatula]	55.34	0.97	54.38
13111	receptor-like kinase	54.87	1.08	53.79
14791	nuclease harbi1	52.98	1.19	51.79
1573	aba-responsive protein abr17	52.38	0.76	51.61
18654	cc-nbs-lrr resistance protein	52.45	1	51.45
19980	hydroquinone glucosyltransferase	52.86	1.69	51.17
13972	abc transporter g family member 36-like	52.65	2.48	50.17
11070	abc transporter b family member 21	50.88	0.85	50.04
18311	udp-glucosyl transferase 85a3	50.79	1	49.79
19782	galactinol--sucrose galactosyltransferase-like	50.37	0.83	49.55
17977	subtilisin-like serine protease	50.51	1.43	49.09
9437	4-coumarate-- ligase 3	50.08	1.18	48.9
16589	serine threonine-protein kinase	48.93	0.64	48.28
7347	protein kinase 2b	53.2	5.23	47.97
14449	glutathione s-transferase l3-like	49.25	1.45	47.8
16218	ribokinase-like isoform x2	49.64	2.29	47.35
17444	lrr receptor-like serine threonine-protein kinase	49.09	2	47.09
3088	proline dehydrogenase 2	47.48	0.61	46.88
20862	myb family transcription factor apl	48.05	2.12	45.93
6406	gamma-glutamyl transpeptidase 1	46.45	0.94	45.52
2192	phospholipase-like (pearli 4) family protein	47.01	1.5	45.51
16465	receptor protein kinase-like protein	53.73	8.42	45.31
2809	wrky transcription factor 42 like	45.88	1.93	43.94
13513	galacturonosyltransferase-like 2	45.39	1.45	43.94
5690	nf-x1-type zinc finger protein nfxl1	46.08	2.47	43.61
9564	oligopeptide transporter 4	47.49	4.51	42.99
18210	tyrosine-protein kinase abl	43.93	1.16	42.77
2731	late embryogenesis abundant hydroxyproline-rich glycoprotein	44.33	2.17	42.16
20661	diacylglycerol kinase 6	45.05	2.9	42.15
6631	abc transporter b family member 21 like	42.51	1.59	40.92
949	receptor-like protein kinase	41.42	0.72	40.7
5491	haloacid dehalogenase-like hydrolase superfamily protein	43.81	3.14	40.67
21053	serine threonine-protein kinase-like protein ccr3-like	45.47	4.83	40.64
10215	wrky family transcription factor	41.96	1.8	40.16
16530	concanavalin a-like lectin kinase-like protein	40.76	0.78	39.98
17611	glutathione s-transferase tau 7	40.76	0.97	39.79
9210	matrix metalloproteinase-9	39.55	0.64	38.9
14924	3-ketoacyl- synthase 2	39.75	1	38.75
4215	plant u-box protein, putative [medicago truncatula]	38.92	1	37.92
5267	glycosyl hydrolases family 17 protein	40.39	3.69	36.7
7545	hypothetical protein mtr_1g030850 [medicago truncatula]	37.4	1.13	36.27
19066	acidic endochitinase	38.05	2.49	35.56
355	syntaxin-related protein at-syr1	36.47	1	35.47
8452	aspartyl protease-like protein	36.37	1.21	35.16
11051	glycosyltransferase family 61 protein	35.67	0.97	34.7
15939	acetylglucosaminyltransferase family protein	35.18	0.68	34.5
3488	bak1-interacting receptor-like kinase bir1	35.68	1.43	34.25
5077	abc transporter g family member 36	36.64	3.01	33.63
1827	calcium-transporting atpase 13	34.51	1	33.51
13645	cytochrome p450 82a1	34.66	1.39	33.27
2458	expansin-like b1-like	33.46	1.05	32.41
2537	gibberellin-regulated protein	33.89	2.16	31.73
2276	cytochrome p450	31.87	0.83	31.04
2200	matrix metalloprotease	32.34	1.32	31.02
6489	sku5-like 5 protein	69.36	38.65	30.71
8948	cinnamyl-alcohol dehydrogenase eli3-1	31.23	0.97	30.26
15207	small glutamine-rich tetratricopeptide repeat-containing protein	33.03	2.87	30.16
6945	siroheme synthase	55.32	25.34	29.98
8987	leucine-rich repeat receptor-like serine threonine tyrosine-protein kinase sobir1-like isoform x1	31.07	1.17	29.89
19920	uncharacterized protein	30.03	1.01	29.02
14040	peptide transporter	30.65	1.74	28.92
16694	udp-glucosyl transferase 85a2	29.38	0.48	28.9
20349	nucleotide-diphospho-sugar transferase family protein [medicago truncatula]	30.08	1.21	28.87
10039	zinc finger (c2h2 type) family protein, putative [medicago truncatula]	30.3	1.45	28.85
18475	transcription factor divaricata-like isoform X1	30.72	1.95	28.77
15166	udp-glucosyl transferase 85a3 like	29.16	0.43	28.73
3313	unknown [medicago truncatula]	29.53	1	28.53
3586	metal ion binding protein	32.79	4.62	28.17
13337	hydroxyproline-rich glycoprotein family protein	29.02	1	28.02
14593	glutathione s-transferase gst	32.38	4.71	27.67
5787	transport function	30.85	3.22	27.63
12732	vq motif protein [medicago truncatula]	28.71	1.13	27.58
7126	protein trichome birefringence-like 39	29.17	1.61	27.56
4902	gtp cyclohydrolase-2	30.17	3.28	26.89
7963	expansin a4	28.36	1.52	26.84
1309	nac-domain protein	28.99	2.41	26.58
14852	metalloendoproteinase 1	27.54	1	26.54
16315	albumin-2 protein [medicago truncatula]	30.42	3.87	26
12751	amino acid permease 3 like	26.79	0.84	25.95
12750	amino acid permease 3	26.77	1	25.77
15556	duf1635 family protein [medicago truncatula]	27.7	1.97	25.74
19791	wrky transcription factor 40	27.34	1.93	25.41
10203	heat shock transcription factor hsf4	26.6	1.76	24.83
310	abc transporter g family member 40	26.31	1.5	24.82
18219	nac domain containing protein 36	26.43	1.93	24.5
